# Supplementary material for: Immortalized Human Schwann Cell Lines Derived From Tumors of Schwannomatosis Patients
Source: PLoS One. 2015 Dec 14;10(12):e0144620. doi: 10.1371/journal.pone.0144620 (PMC4682832; doi:10.1371/journal.pone.0144620)
Supplement: S1 Table — (XLSX) [file pone.0144620.s002.xlsx]

## Sheet: supp table 1
Supplemental Table 1
#Log-Ratio Threshold - 2
#P-Value Threshold - 0.05
#Multiple Test Correction - None
			sv40 cells vs parent tumor			sv40 Cells vs HSC
Probe_Id	Chromosome	Gene Symbol	Reg	Log Ratio	p-value	Reg	Log Ratio	p-value
ILMN_1745607	12	A2M	DOWN	-4.0798	0.0002	NO	0.381	0.0277
ILMN_1766054	9	ABCA1	DOWN	-2.3956	0.0105	NO	-1.0564	0.218
ILMN_1796801	17	ABCA8	DOWN	-2.6004	0.0053	NO	1.8965	0.1075
ILMN_2232177	14	ACTN1	UP	3.4706	0.0125	NO	-1.3787	0.2704
ILMN_1713751	5	ADAM19	UP	2.2334	0.0177	NO	-1.2845	0.1279
ILMN_1763000	17	ADAP2	DOWN	-3.0334	0.0026	NO	1.3066	0.0039
ILMN_1733259	1	ADORA3	DOWN	-3.0582	0.02	NO	0.4354	0.0173
ILMN_1736178	7	AEBP1	DOWN	-2.0225	0.0272	NO	0.1628	0.0019
ILMN_2404917	10	AFAP1L2	DOWN	-2.0553	0.0172	NO	0.6757	0.0158
ILMN_1730995	10	AFAP1L2	DOWN	-3.207	0.0002	NO	0.6586	0.0245
ILMN_1792473	6	AIF1	DOWN	-4.1644	0.0012	NO	1.1679	0.117
ILMN_1778173	9	AK3	DOWN	-2.2564	0.0029	NO	0.2769	0.363
ILMN_2096372	9	ALDH1A1	DOWN	-4.2221	0.0316	NO	1.4093	0.0088
ILMN_1728662	11	ALDH3B1	DOWN	-2.0933	0.0009	NO	0.4645	0.0875
ILMN_1680996	10	ALOX5	DOWN	-3.0664	0.0133	UP	1.6001	0.0003
ILMN_1797875	13	ALOX5AP	DOWN	-5.0217	0.0053	UP	1.6475	0.0192
ILMN_1811238	18	ALPK2	UP	3.0455	0.0002	NO	0.1582	0.2303
ILMN_1800958	2	ALS2CR4	UP	2.7529	0.0025	NO	-0.2451	0.3927
ILMN_1667748	12	ANKRD33	DOWN	-2.5746	0.0097	NO	-0.0406	0.8491
ILMN_1776936	1	ANKRD38	DOWN	-3.0435	0.0012	NO	0.8698	0.0578
ILMN_1739645	7	ANLN	UP	2.4153	0.0042	NO	-1.1481	0.0758
ILMN_1801710	10	APBB1IP	DOWN	-2.0232	0.0293	NO	0.9185	0.0289
ILMN_1656951	18	APCDD1	DOWN	-2.4375	0.0026	NO	0.8482	0.0107
ILMN_1689431	20	APCDD1L	UP	2.4243	0.007	NO	-1.4054	0.1555
ILMN_1789007	19	APOC1	DOWN	-3.8079	0.011	NO	1.0197	0.0239
ILMN_1780170	3	APOD	DOWN	-6.3759	0.0003	NO	1.1208	0.0049
ILMN_1740938	19	APOE	DOWN	-5.5312	0.0027	UP	1.8506	0.0434
ILMN_1723884	3	ARF4	UP	2.0757	0.0031	NO	-0.5283	0.0162
ILMN_1678143	12	ARHGDIB	DOWN	-3.3644	0.0019	NO	0.1974	0.5289
ILMN_2132809	8	ARHGEF10	DOWN	-2.0741	0.0125	NO	0.9672	0.0077
ILMN_1803423	X	ARHGEF6	DOWN	-2.9334	0.0016	NO	0.5202	0.0335
ILMN_1695414	19	ASF1B	UP	2.5657	0.002	NO	-0.0899	0.5933
ILMN_1815184	1	ASPM	UP	2.6432	0.0015	NO	-0.7601	0.1243
ILMN_2374865	1	ATF3	DOWN	-2.5445	0.019	NO	0.6946	0.3373
ILMN_1777411	1	ATP1A2	DOWN	-2.0063	0.0244	NO	1.3496	0.0321
ILMN_1680955	20	AURKA	UP	3.347	0.0002	NO	-0.784	0.0597
ILMN_1684217	17	AURKB	UP	2.8677	0.0005	NO	-0.4802	0.1421
ILMN_1651826	5	BASP1	UP	2.8559	0.0045	NO	-0.0796	0.249
ILMN_1766169	12	BCAT1	UP	2.5522	0.001	DOWN	-1.5788	0.0433
ILMN_1752953	19	BCL2L12	UP	2.0418	0.0005	NO	-0.3609	0.136
ILMN_1776181	11	BIRC3	DOWN	-2.2935	0.0036	NO	0.4265	0.1118
ILMN_2349459	17	BIRC5	UP	3.0948	0.0038	NO	-1.2286	0.1623
ILMN_1723480	19	BST2	DOWN	-2.3125	0.0016	NO	1.1856	0.0852
ILMN_1767556	10	C10orf10	DOWN	-3.094	0.0035	NO	0.7592	0.0828
ILMN_1658494	13	C13orf15	DOWN	-4.2817	0.012	NO	0.3903	0.0957
ILMN_1696048	13	C13orf33	UP	2.0022	0.0247	NO	0.719	0.4101
ILMN_2141807	15	C15orf23	UP	2.2724	0.0034	NO	0.0739	0.8027
ILMN_1652008	15	C15orf23	UP	2.2285	0.0014	NO	0.0492	0.7621
ILMN_1775330	15	C15orf52	DOWN	-2.8706	0.0046	NO	1.0942	0.1864
ILMN_1754894	1	C1orf162	DOWN	-3.842	0.0022	NO	1.4812	0.0476
ILMN_1667966	1	C1orf24	DOWN	-2.3377	0.0074	NO	0.6765	0.2847
ILMN_1737918	1	C1QA	DOWN	-2.7813	0.0009	NO	1.0869	0.0687
ILMN_1796409	1	C1QB	DOWN	-5.5647	0.0002	UP	2.325	0.0063
ILMN_1785902	1	C1QC	DOWN	-5.3525	0.0011	UP	2.1619	0.0225
ILMN_1677198	12	C1R	DOWN	-3.2002	0.0346	NO	1.3095	0.1119
ILMN_1781626	12	C1S	DOWN	-3.1243	0.0103	NO	1.2308	0.0382
ILMN_1762260	19	C3	DOWN	-2.5739	0.0321	NO	1.1026	0.0005
ILMN_1761941	4	C4orf18	DOWN	-2.3261	0.0039	NO	0.0498	0.8764
ILMN_1672124	4	C4orf18	DOWN	-2.4887	0.0074	NO	0.8726	0.1759
ILMN_1680738	5	C5orf13	UP	3.9141	0.0046	NO	-0.68	0.3123
ILMN_1672605	7	C7orf41	DOWN	-3.8317	0.0148	NO	1.1039	0.1849
ILMN_1812096	19	CADM4	DOWN	-4.3562	0.0006	NO	1.185	0.0386
ILMN_1691237	6	CAP2	UP	2.1074	0.0119	NO	-0.2723	0.4887
ILMN_2149226	7	CAV1	UP	2.652	0.0083	NO	-0.7301	0.2173
ILMN_1695357	5	CCDC99	UP	2.3447	0.0021	NO	-0.6808	0.1234
ILMN_1772964	17	CCL8	DOWN	-2.4577	0.0078	NO	0.4802	0.0296
ILMN_1786125	4	CCNA2	UP	2.9249	0.0013	NO	-1.0994	0.0986
ILMN_1712803	5	CCNB1	UP	2.1116	0.0008	NO	-0.7404	0.0617
ILMN_1801939	15	CCNB2	UP	3.5229	0.0001	NO	-1.3273	0.0322
ILMN_1667081	12	CCND2	DOWN	-4.1243	0.0001	NO	0.5862	0.0729
ILMN_1773119	16	CCNF	UP	2.2103	0.002	NO	-0.9127	0.0644
ILMN_2396444	5	CD14	DOWN	-5.7196	0.0004	UP	2.1619	0.0332
ILMN_2379599	12	CD163	DOWN	-3.5151	0.0157	NO	1.391	0.0076
ILMN_2413808	1	CD53	DOWN	-2.0346	0.0159	NO	0.7517	0.0148
ILMN_1714861	17	CD68	DOWN	-2.9023	0.0067	NO	0.5912	0.3687
ILMN_1761464	5	CD74	DOWN	-3.672	0.0173	UP	1.777	0.0455
ILMN_1714602	3	CD86	DOWN	-2.4653	0.0105	NO	0.8891	0.0348
ILMN_1695423	12	CD9	DOWN	-2.9013	0.003	NO	0.3387	0.0851
ILMN_1704730	20	CD93	DOWN	-2.5694	0.001	NO	0.4145	0.1214
ILMN_1747911	10	CDC2	UP	3.1823	0.0005	NO	-0.6529	0.0706
ILMN_1663390	1	CDC20	UP	4.629	0	NO	-0.061	0.0113
ILMN_1670238	22	CDC45L	UP	3.1496	0	NO	-1.399	0.0008
ILMN_1737728	12	CDCA3	UP	2.3304	0.0017	NO	-0.5366	0.1874
ILMN_1737184	2	CDCA7	UP	2.7153	0.0019	DOWN	-1.5682	0.0465
ILMN_1709294	1	CDCA8	UP	2.5243	0.0003	NO	-0.3802	0.0201
ILMN_1770940	16	CDH1	DOWN	-3.4787	0.0046	UP	1.9066	0.0121
ILMN_1734744	18	CDH19	DOWN	-4.5476	0.0073	NO	1.0965	0.0318
ILMN_1665559	12	CDK2	UP	2.2542	0.0008	NO	-0.6056	0.1166
ILMN_1666305	14	CDKN3	UP	3.029	0.0036	NO	-0.9343	0.1952
ILMN_1651237	16	CDT1	UP	2.2103	0.0063	NO	-1.4089	0.1352
ILMN_1715715	19	CEBPA	DOWN	-3.1826	0.0056	NO	1.0305	0.0273
ILMN_1782050	8	CEBPD	DOWN	-3.315	0.0091	NO	0.657	0.4296
ILMN_1801257	2	CENPA	UP	2.1587	0.011	NO	-0.585	0.3787
ILMN_2225718	4	CENPE	UP	2.034	0.0016	NO	0.717	0.1228
ILMN_1664516	1	CENPF	UP	2.1758	0.0025	NO	-0.0181	0.9375
ILMN_2368718	22	CENPM	UP	2.2754	0.0091	NO	-1.2284	0.1878
ILMN_2047511		CENTA1	DOWN	-2.3015	0.0023	NO	0.5334	0.1776
ILMN_1747016	10	CEP55	UP	3.134	0	NO	-1.1139	0.0073
ILMN_1777190	19	CFD	DOWN	-3.5623	0.0165	NO	0.8302	0.047
ILMN_1723481	10	CHST3	DOWN	-2.0784	0.0042	NO	0.8534	0.1097
ILMN_1751776	2	CKAP2L	UP	3.0289	0.0013	NO	-1.1232	0.0955
ILMN_2041046	1	CKS1B	UP	2.2111	0.0226	NO	-1.1329	0.053
ILMN_1756326	9	CKS2	UP	3.4316	0.0011	NO	-1.3607	0.0507
ILMN_1754103	3	CLDN11	UP	2.3451	0.0219	NO	-0.6392	0.2597
ILMN_1775373	14	CMTM5	DOWN	-2.0395	0.001	NO	0.7275	0.0801
ILMN_1770290	19	CNN2	UP	2.2596	0.0278	NO	-1.159	0.0909
ILMN_1711888	7	COBL	DOWN	-3.1547	0.0141	NO	0.8365	0.0298
ILMN_1768940	9	COL15A1	DOWN	-2.5146	0.0229	NO	1.3466	0.0222
ILMN_1701308	17	COL1A1	UP	3.1495	0.0062	NO	-0.3734	0.1662
ILMN_2307861	2	COL6A3	UP	2.673	0.0053	NO	-1.4243	0.0965
ILMN_1706643	2	COL6A3	UP	2.6006	0.0216	NO	-1.8037	0.0783
ILMN_1713749	16	CORO1A	DOWN	-2.4169	0.0102	NO	0.6504	0.0628
ILMN_1784294	7	CPA4	UP	2.4259	0.0412	NO	1.3071	0.3774
ILMN_2400759	7	CPVL	DOWN	-3.3543	0.0103	NO	1.3075	0.2204
ILMN_2146418	2	CRIM1	UP	2.3619	0.0053	NO	-0.1954	0.6264
ILMN_1686623	5	CSF1R	DOWN	-5.1194	0.0029	UP	1.6895	0.0222
ILMN_2371280	1	CSF3R	DOWN	-2.5802	0.0188	NO	0.8663	0.0135
ILMN_1800354	20	CST3	DOWN	-2.9448	0.0001	NO	0.4609	0.0581
ILMN_2397880	11	CSTF3	UP	2.064	0.026	NO	-0.3092	0.6848
ILMN_2392189	3	CTDSPL	DOWN	-2.0557	0.0021	NO	0.8346	0.0531
ILMN_1783285	1	CTPS	UP	2.2785	0.0028	NO	-0.4992	0.2431
ILMN_1674038	11	CTSD	DOWN	-2.6747	0.0029	NO	0.5978	0.163
ILMN_1804955	11	CTSF	DOWN	-2.2769	0.0177	NO	1.0044	0.0038
ILMN_2390853	15	CTSH	DOWN	-3.2098	0.0012	NO	0.8519	0.0724
ILMN_1666269	20	CTSZ	DOWN	-2.5128	0.0249	NO	0.2778	0.7573
ILMN_2400947	10	CUGBP2	DOWN	-2.0328	0.0084	NO	1.0961	0.0542
ILMN_1728478	17	CXCL16	DOWN	-3.4894	0.0086	UP	1.5348	0.0277
ILMN_1744604	16	CYBA	DOWN	-2.0799	0.0232	NO	-0.4299	0.5541
ILMN_1682312	X	CYBB	DOWN	-2.7648	0.0023	NO	1.0438	0.0024
ILMN_1663751	6	CYCSL1	UP	2.0077	0.0053	NO	-0.8323	0.0013
ILMN_1693338	2	CYP1B1	UP	2.3924	0.0241	NO	1.4518	0.2409
ILMN_1704985	2	CYP27A1	DOWN	-3.4317	0.0003	NO	0.7991	0.0743
ILMN_1658425	3	DAG1	DOWN	-2.0041	0.0005	NO	1.3447	0.025
ILMN_1661599	10	DDIT4	DOWN	-2.136	0.0115	NO	0.399	0.0772
ILMN_1752478	1	DHRS3	DOWN	-3.4182	0.0191	NO	0.77	0.5095
ILMN_1815673	11	DKK3	DOWN	-2.0483	0.0108	NO	-0.2973	0.5706
ILMN_1698020	8	DLC1	UP	2.3433	0.0429	NO	1.3043	0.366
ILMN_1749829	14	DLG7	UP	2.218	0.0043	NO	-1.4349	0.1001
ILMN_2390974	2	DNAJB2	DOWN	-2.2225	0.0203	NO	0.6286	0.35
ILMN_1799516	10	DNAJC9	UP	2.7839	0.0015	NO	-0.8545	0.0564
ILMN_2252309	9	DPP7	DOWN	-2.146	0.0016	NO	-0.2333	0.2946
ILMN_1655614	6	DSP	UP	2.827	0.0292	NO	1.6175	0.3088
ILMN_2396020	12	DUSP6	DOWN	-2.5298	0.007	NO	-0.8301	0.0526
ILMN_2109708	22	ECGF1	DOWN	-3.5324	0.0008	NO	-0.2533	0.3606
ILMN_1762899	5	EGR1	DOWN	-2.7918	0.0455	NO	0.752	0.5265
ILMN_1803348	2	EHBP1	DOWN	-2.2167	0.0164	NO	0.4824	0.0622
ILMN_1784320	7	ELMO1	DOWN	-2.7506	0.0032	NO	1.2081	0.0323
ILMN_1699022	11	ENDOD1	DOWN	-2.1256	0.0099	NO	0.3816	0.2563
ILMN_1805448	6	EPB41L2	DOWN	-2.5419	0.0058	UP	1.5177	0.0416
ILMN_1810051	9	EPB41L4B	DOWN	-2.1016	0.0087	NO	1.1333	0.0004
ILMN_2352131	17	ERBB2	DOWN	-2.0435	0.0122	NO	0.5743	0.0924
ILMN_1751346	12	ERBB3	DOWN	-3.618	0.0058	NO	1.3999	0.073
ILMN_1810725	1	FAM129A	DOWN	-2.2988	0.0049	NO	0.6555	0.2513
ILMN_1712684	7	FAM20C	DOWN	-2.0753	0.0159	NO	-0.5532	0.4361
ILMN_1704571	10	FAM53B	DOWN	-2.1247	0.0042	NO	1.1745	0.1123
ILMN_1728972	17	FAM64A	UP	2.1072	0.0036	NO	-0.6419	0.2096
ILMN_1781943	20	FAM83D	UP	2.2662	0.001	NO	-0.7247	0.0947
ILMN_1710676	6	FBXO5	UP	2.3674	0.001	NO	-0.9127	0.0764
ILMN_2123743	1	FCER1G	DOWN	-3.6327	0.0048	UP	1.5413	0.0245
ILMN_2302757	19	FCGBP	DOWN	-5.9529	0.0001	UP	2.852	0.0175
ILMN_2176063	1	FCGR1A	DOWN	-2.2719	0.0006	NO	1.1416	0.006
ILMN_2261600	1	FCGR1B	DOWN	-2.5097	0.0019	NO	1.4446	0.0251
ILMN_2289849	1	FCGR2A	DOWN	-2.7323	0.005	UP	1.5251	0.0024
ILMN_1705302	19	FCGRT	DOWN	-2.8311	0.0012	NO	1.0888	0.0533
ILMN_2160929	11	FEN1	UP	2.6806	0.0049	NO	-0.6676	0.1029
ILMN_1779071	11	FEZ1	DOWN	-3.9042	0.0056	NO	-0.7023	0.2295
ILMN_1693009	7	FGL2	DOWN	-2.3411	0.0054	UP	1.75	0.0173
ILMN_1805842	X	FHL1	UP	2.2846	0.0203	NO	1.8109	0.1143
ILMN_2355831	2	FHL2	UP	3.5872	0	NO	-0.9637	0.0146
ILMN_1787345	12	FKBP11	UP	2.6739	0.0009	NO	-1.1461	0.0416
ILMN_2041222	17	FLJ40504	UP	4.1649	0.0068	NO	0.5611	0.5194
ILMN_1715748	7	FLNC	UP	2.6841	0.0374	NO	-1.0833	0.0141
ILMN_1805665	20	FLRT3	DOWN	-2.3478	0.0289	NO	0.316	0.0599
ILMN_1669523	14	FOS	DOWN	-5.3423	0.0164	NO	1.7088	0.0618
ILMN_1751607	19	FOSB	DOWN	-3.8555	0.0429	UP	1.5429	0.0191
ILMN_1704418	5	FOXD1	UP	3.0602	0	NO	-1.3244	0.0042
ILMN_1738816	13	FOXO1	DOWN	-2.8407	0.0043	NO	0.3481	0.1534
ILMN_1712095	X	FOXO4	DOWN	-2.0171	0.0012	NO	0.6333	0.1132
ILMN_2092118	19	FPR1	DOWN	-2.8181	0.0479	NO	0.8713	0.0289
ILMN_2345292	19	FXYD1	DOWN	-3.4756	0.0011	NO	1.4197	0.0103
ILMN_1796537	5	FYB	DOWN	-2.4848	0.0169	NO	1.3645	0.007
ILMN_1653711	17	FZD2	UP	2.1587	0.0061	NO	0.6056	0.0048
ILMN_2410783	17	GAA	DOWN	-2.2908	0.0043	NO	0.8851	0.0452
ILMN_1693452	7	GAL3ST4	DOWN	-2.0756	0.0023	NO	0.8702	0.1157
ILMN_1670926	10	GALNAC4S-6ST	DOWN	-2.9551	0.0051	NO	0.8896	0.2487
ILMN_1673773	11	GALNTL4	DOWN	-2.6555	0.0078	NO	0.9957	0.1099
ILMN_1745994	17	GAS7	DOWN	-4.7209	0.0006	NO	0.6659	0.1248
ILMN_1729180	15	GATM	DOWN	-3.5806	0.0058	NO	1.4141	0.0092
ILMN_1774077	1	GBP2	DOWN	-2.729	0.0227	NO	1.648	0.1017
ILMN_1810716	5	GFRA3	DOWN	-4.6295	0.0015	NO	1.0965	0.0055
ILMN_1681754	8	GGH	UP	2.0117	0.001	NO	-0.9763	0.0577
ILMN_1748473	7	GIMAP4	DOWN	-3.0596	0.0009	NO	1.1413	0.0291
ILMN_1776678	7	GIMAP7	DOWN	-2.1523	0.0026	NO	0.6697	0.0169
ILMN_1809590	16	GINS2	UP	3.1499	0.0025	NO	-1.4673	0.112
ILMN_1769245	12	GLIPR1	UP	2.5454	0.0199	NO	-0.2164	0.66
ILMN_1711617	19	GMFG	DOWN	-2.3137	0.0109	NO	0.483	0.0814
ILMN_1807925	14	GNG2	DOWN	-2.5151	0.0038	NO	0.3265	0.1866
ILMN_1704665	X	GPM6B	DOWN	-5.3056	0.0003	NO	0.8281	0.0649
ILMN_1801205	7	GPNMB	DOWN	-2.6949	0.0004	NO	0.4217	0.1249
ILMN_1701947	X	GPR34	DOWN	-2.2072	0.0485	NO	0.6323	0.0135
ILMN_1726666	5	GPX3	DOWN	-3.2907	0.0062	NO	1.4838	0.1169
ILMN_1801043	9	GSN	DOWN	-3.5027	0.0041	NO	1.0003	0.0589
ILMN_2148527	11	H19	DOWN	-2.1221	0.0402	NO	-0.379	0.1153
ILMN_1707858	4	H2AFZ	UP	2.4418	0.0016	NO	-0.7819	0.0446
ILMN_1729188	19	HAMP	DOWN	-4.2395	0.004	UP	1.62	0.0148
ILMN_1693826	5	HAVCR2	DOWN	-3.6759	0.0038	NO	1.2954	0.0165
ILMN_1667796	16	HBA2	DOWN	-6.1365	0.0007	NO	1.0009	0.0287
ILMN_2100437	11	HBB	DOWN	-6.3531	0.001	NO	1.0338	0.0125
ILMN_1727402	3	HCLS1	DOWN	-3.7085	0.0132	NO	1.2303	0.0439
ILMN_1699931	19	HCST	DOWN	-3.2712	0.0003	NO	1.2918	0.0484
ILMN_1659316	11	HEPACAM	DOWN	-3.5231	0.0478	UP	1.6197	0.003
ILMN_1788203	8	HEY1	DOWN	-2.404	0.0045	NO	-0.08	0.4236
ILMN_1703906	2	HJURP	UP	2.4938	0.0013	NO	-0.3053	0.2549
ILMN_1778401	6	HLA-B	DOWN	-2.6284	0.0078	NO	0.5849	0.3203
ILMN_1721113	6	HLA-C	DOWN	-2.2808	0.0051	NO	-0.0137	0.9486
ILMN_1695311	6	HLA-DMA	DOWN	-4.7158	0.0003	NO	0.8809	0.0233
ILMN_1761733	6	HLA-DMB	DOWN	-5.1673	0.0028	UP	1.5637	0.0088
ILMN_1772218	6	HLA-DPA1	DOWN	-5.7791	0.0024	NO	1.9158	0.1105
ILMN_1808405		HLA-DQA1	DOWN	-4.578	0.0101	UP	2.0047	0.0157
ILMN_1689655	6	HLA-DRA	DOWN	-5.925	0.0015	NO	1.188	0.0729
ILMN_1717261	6	HLA-DRB3	DOWN	-3.4803	0.0043	NO	1.0394	0.0416
ILMN_1752592	6	HLA-DRB4	DOWN	-5.6191	0.0085	NO	1.1035	0.0428
ILMN_2066066	6	HLA-DRB6	DOWN	-5.0232	0.0035	UP	1.8453	0.0187
ILMN_1765258	6	HLA-E	DOWN	-2.9726	0.0013	NO	0.2541	0.0314
ILMN_2186806	6	HLA-F	DOWN	-2.2573	0.0144	NO	0.3305	0.6125
ILMN_2130441	6	HLA-H	DOWN	-2.3302	0.0217	NO	0.4841	0.5692
ILMN_2311537	6	HMGA1	UP	2.103	0.0016	DOWN	-1.7726	0.0283
ILMN_1781942	5	HMMR	UP	2.5336	0.0018	NO	-0.6895	0.163
ILMN_1696485	5	HNRNPAB	UP	2.1357	0.0048	NO	-0.0991	0.6143
ILMN_1798379	11	HNT	DOWN	-3.6747	0.0026	NO	0.2302	0.3522
ILMN_1667711	11	HRASLS3	DOWN	-2.7966	0.0031	NO	0.995	0.0612
ILMN_2081087	10	HSPA12A	DOWN	-3.9813	0.0009	NO	1.5656	0.0764
ILMN_1806165	1	HSPA6	DOWN	-3.1791	0.0033	NO	0.8428	0.0266
ILMN_1723912	1	IFI44L	DOWN	-2.1199	0.0147	NO	0.6583	0.1983
ILMN_2347798	1	IFI6	DOWN	-2.9506	0.0041	NO	0.7928	0.0541
ILMN_1739428	10	IFIT2	DOWN	-2.7616	0.0026	NO	0.6774	0.0533
ILMN_1701789	10	IFIT3	DOWN	-2.2779	0.0142	NO	0.7491	0.1537
ILMN_1801246	11	IFITM1	DOWN	-2.2459	0.0326	NO	-0.6801	0.2593
ILMN_1673352	11	IFITM2	DOWN	-2.3592	0.0144	NO	-0.5554	0.4355
ILMN_1805750	11	IFITM3	DOWN	-2.5387	0.0227	NO	-0.1564	0.8515
ILMN_2132982	2	IGFBP5	DOWN	-2.4897	0.0207	DOWN	-3.1621	0.0036
ILMN_2393765	22	IGLL1	DOWN	-3.3271	0.0002	NO	1.1791	0.0384
ILMN_1753502	3	IGSF11	DOWN	-2.1512	0.024	NO	1.1768	0.055
ILMN_1713686	16	IL34	DOWN	-2.8245	0.0006	NO	1.1752	0.0475
ILMN_1666594	16	IRF8	DOWN	-2.6906	0.0004	NO	0.794	0.0043
ILMN_1792679	12	ITGA5	UP	2.1367	0.0113	NO	-2.1115	0.061
ILMN_1654396	21	ITGB2	DOWN	-4.9399	0.0007	UP	1.5797	0.004
ILMN_2317543	17	ITGB4	DOWN	-2.4823	0.0055	NO	1.2076	0.0073
ILMN_1715674	14	ITPK1	DOWN	-2.9282	0.0069	NO	0.7123	0.332
ILMN_2086077	19	JUNB	DOWN	-2.0901	0.0356	NO	0.1415	0.5364
ILMN_1727466	12	KCNMB4	DOWN	-2.5635	0.0175	NO	1.0508	0.0215
ILMN_1722820	22	KDELR3	UP	2.0702	0.0032	NO	-0.5609	0.1964
ILMN_2285996	15	KIAA0101	UP	4.3775	0.0001	NO	-1.1238	0.0009
ILMN_1813704	15	KIAA1199	UP	2.8614	0.0218	NO	0.1952	0.5093
ILMN_1784436	8	KIAA1688	DOWN	-2.2959	0.0216	NO	1.0644	0.0471
ILMN_1808071	1	KIF14	UP	2.012	0.0007	NO	0.1474	0.1535
ILMN_1695658	5	KIF20A	UP	3.1866	0.0021	NO	-0.6832	0.2236
ILMN_1811472	15	KIF23	UP	2.5514	0.0024	NO	-0.0199	0.9397
ILMN_1685916	1	KIF2C	UP	2.3684	0.0001	NO	-0.7159	0.0284
ILMN_1799667	X	KIF4A	UP	2.0174	0.0019	NO	0.0843	0.6557
ILMN_1778523	9	KLF9	DOWN	-2.0082	0.0235	NO	-0.8956	0.3124
ILMN_1721868	17	KPNA2	UP	3.2622	0	NO	-0.7484	0.0012
ILMN_1739238	X	L1CAM	DOWN	-2.4921	0.0015	NO	1.2387	0.021
ILMN_1772359	1	LAPTM5	DOWN	-3.9876	0.0004	UP	1.845	0.0102
ILMN_1662932	13	LCP1	DOWN	-2.786	0.001	NO	0.8969	0.0659
ILMN_1716461	19	LGI4	DOWN	-3.7347	0.0012	UP	1.609	0.0321
ILMN_1752199	10	LHPP	DOWN	-2.7275	0.0118	NO	0.3696	0.0074
ILMN_2139761	4	LIMCH1	DOWN	-3.5051	0.001	NO	1.3637	0.0341
ILMN_1652128	6	LMBRD1	DOWN	-2.1345	0.0003	NO	0.3813	0.0884
ILMN_1708101	19	LMNB2	UP	2.5259	0.002	NO	-0.8291	0.1408
ILMN_1701441	9	LPAR1	DOWN	-2.5366	0.0192	NO	-0.4886	0.5719
ILMN_2044453	12	LPAR5	DOWN	-2.1683	0.0024	NO	0.9794	0.04
ILMN_1786444	8	LPL	DOWN	-2.8754	0.0252	NO	0.9336	0.0335
ILMN_1718936	6	LST1	DOWN	-2.6418	0.0026	NO	1.1766	0.0048
ILMN_1665219	19	LTBP4	DOWN	-2.2941	0.002	NO	1.4529	0.004
ILMN_1668247	5	LTC4S	DOWN	-2.1028	0.0064	NO	0.9941	0.0052
ILMN_1807825	6	LY86	DOWN	-3.1374	0.0052	NO	1.3141	0.0235
ILMN_2216582		LYL1	DOWN	-2.1	0.0059	NO	0.3014	0.1016
ILMN_1781155	8	LYN	DOWN	-2.3821	0.008	NO	1.0803	0.1328
ILMN_1777564	4	MAD2L1	UP	2.9356	0.0007	NO	-1.1915	0.0613
ILMN_1764709	20	MAFB	DOWN	-2.8282	0.0375	NO	1.3653	0.1306
ILMN_2327860	2	MAL	DOWN	-5.4574	0.0041	UP	2.2092	0.0134
ILMN_1703142	19	MARCH2	DOWN	-2.0713	0.0036	NO	0.4945	0.0334
ILMN_1694840	8	MATN2	DOWN	-2.4684	0.0329	NO	2.8054	0.0756
ILMN_2398939	18	MBP	DOWN	-2.8243	0.0036	NO	1.1118	0.1162
ILMN_2413898	10	MCM10	UP	2.0264	0.0002	NO	-0.9257	0.0173
ILMN_1681503	3	MCM2	UP	2.2089	0.001	NO	-0.1397	0.2558
ILMN_1737205	8	MCM4	UP	2.9816	0.0007	NO	-0.7182	0.0254
ILMN_1798654	2	MCM6	UP	2.0406	0.0078	NO	-1.3496	0.1125
ILMN_1663195	7	MCM7	UP	2.0424	0.009	NO	-1.0148	0.0599
ILMN_2212909	9	MELK	UP	2.8213	0.0005	NO	-1.2181	0.0031
ILMN_2278590	7	MEST	UP	2.5219	0.0095	NO	1.596	0.166
ILMN_1712583	16	METRN	DOWN	-2.9845	0.0082	NO	0.0858	0.4932
ILMN_1853824	22	MGAT3	DOWN	-2.0267	0.0149	NO	0.3795	0.0915
ILMN_1787526	2	MGC13057	DOWN	-2.2301	0.0054	NO	0.9138	0.0727
ILMN_1678300	17	MGC40489	UP	2.7216	0.0003	NO	-0.7104	0.0225
ILMN_1652072	5	MGC42105	DOWN	-2.3927	0.0012	NO	0.7902	0.1039
ILMN_1781952	12	MGST1	UP	2.6433	0.0259	NO	0.3663	0.7114
ILMN_1745077	19	MIA	DOWN	-4.1077	0.0161	NO	0.1768	0.2009
ILMN_1795342	2	MLPH	UP	2.1226	0.0102	NO	-1.9108	0.1228
ILMN_2399016	17	MMP28	DOWN	-2.4064	0.0255	NO	0.9983	0.0309
ILMN_2359800	11	MS4A6A	DOWN	-3.6925	0.0026	UP	1.6892	0.0144
ILMN_2331082	11	MS4A7	DOWN	-3.1599	0.0152	NO	1.1259	0.0024
ILMN_1675947	16	MT3	DOWN	-2.9762	0.0398	NO	0.5097	0.1222
ILMN_2355665	22	MTP18	UP	2.1117	0.0045	NO	-1.256	0.1156
ILMN_1662358	21	MX1	DOWN	-3.4941	0.0001	NO	-0.2745	0.0847
ILMN_2109416	19	NAPSB	DOWN	-3.5631	0.0118	NO	0.8183	0.0013
ILMN_1676289	11	NCAM1	DOWN	-2.689	0.0246	NO	0.5255	0.0291
ILMN_1749962	21	NCAM2	DOWN	-2.9343	0.0052	NO	0.9058	0.1348
ILMN_1775008	12	NCAPD2	UP	2.353	0.0008	NO	-0.3166	0.214
ILMN_1751444	4	NCAPG	UP	2.6914	0.0012	NO	-1.2197	0.0701
ILMN_1674250	12	NCKAP1L	DOWN	-2.409	0.0041	NO	1.003	0.0147
ILMN_1692058	15	NDN	DOWN	-2.7619	0.0055	NO	-2.3849	0.0941
ILMN_1809931	8	NDRG1	DOWN	-3.0776	0.0041	NO	-0.0248	0.953
ILMN_2361603	14	NDRG2	DOWN	-4.8866	0.0006	UP	1.6717	0.0491
ILMN_2051373	1	NEK2	UP	2.2257	0.001	NO	-1.0305	0.0684
ILMN_1773154	14	NFKBIA	DOWN	-2.1551	0.0086	NO	-0.4398	0.2937
ILMN_1716608	1	NGF	UP	2.447	0.0325	NO	1.3064	0.3423
ILMN_1731206	5	NKD2	DOWN	-2.1705	0.0063	NO	1.3416	0.0257
ILMN_1728011	X	NLGN4X	DOWN	-3.0341	0.0026	NO	1.3589	0.0194
ILMN_1685608	7	NPTX2	DOWN	-4.5487	0.0052	NO	-0.256	0.0711
ILMN_1722809	7	NRCAM	DOWN	-2.5805	0.0092	NO	0.6917	0.0023
ILMN_1664607	12	NRIP2	DOWN	-2.0462	0.0001	NO	0.7885	0.015
ILMN_1708743	3	NT5DC2	UP	2.21	0.0001	NO	-0.318	0.0468
ILMN_1714067	9	NTRK2	DOWN	-2.3811	0.0344	NO	1.0718	0.0453
ILMN_1726720	15	NUSAP1	UP	3.0728	0.0007	NO	-1.1555	0.0735
ILMN_2196984	15	OIP5	UP	2.1967	0.0017	NO	-0.7384	0.0741
ILMN_1714709	9	OLFM1	DOWN	-3.8528	0.0146	NO	0.7437	0.0491
ILMN_1761425	9	OLFML2A	DOWN	-3.4008	0.0074	NO	0.3811	0.0485
ILMN_1727532	1	OLFML3	DOWN	-2.1061	0.005	NO	1.3193	0.0463
ILMN_2072101	4	OSAP	UP	2.0306	0.042	NO	1.4893	0.2938
ILMN_1664094	3	P2RY13	DOWN	-2.189	0.0062	NO	1.2053	0.0237
ILMN_2392546	4	PAICS	UP	2.1593	0.011	NO	-0.4318	0.19
ILMN_1694589	6	PAQR8	DOWN	-2.5992	0.0003	NO	0.4111	0.0179
ILMN_1673673	8	PBK	UP	2.5574	0.0002	DOWN	-1.7156	0.0224
ILMN_2306540	21	PDE9A	DOWN	-2.043	0.0169	NO	0.8474	0.0064
ILMN_1775822	22	PDGFB	DOWN	-2.074	0.0226	NO	0.475	0.0833
ILMN_1788955	10	PDLIM1	UP	2.2855	0.0073	NO	-0.2299	0.2482
ILMN_1670490	1	PDPN	DOWN	-4.3936	0.0098	NO	-0.4142	0.5141
ILMN_1729095	5	PDZD2	DOWN	-3.0103	0.0096	NO	1.187	0.0023
ILMN_1805737	10	PFKP	UP	2.6961	0.012	NO	-0.3764	0.1438
ILMN_2112417	10	PGAM1	UP	2.0127	0.0029	NO	-0.398	0.1652
ILMN_1704537	1	PHGDH	UP	4.1579	0.0017	NO	-1.388	0.0593
ILMN_1719986	22	PIK3IP1	DOWN	-2.1191	0.0289	NO	0.6461	0.2475
ILMN_1760303	5	PIK3R1	DOWN	-2.7956	0.0005	NO	0.6221	0.0302
ILMN_1795762	2	PLEK	DOWN	-2.5271	0.0019	NO	0.9978	0.0119
ILMN_1755173	19	PLEKHA4	DOWN	-3.8413	0.0026	NO	1.622	0.0576
ILMN_1783231	11	PLEKHB1	DOWN	-3.2941	0.0019	NO	1.4464	0.0272
ILMN_1771599	3	PLOD2	UP	2.3598	0.0352	NO	-0.9603	0.1014
ILMN_1790106	X	PLP1	DOWN	-3.0344	0.0015	NO	0.5093	0.0785
ILMN_1757338	3	PLSCR4	DOWN	-2.2425	0.0015	NO	1.3923	0.0244
ILMN_1773389	20	PLTP	DOWN	-2.2907	0.0018	NO	1.0195	0.0977
ILMN_1753312	10	PLXDC2	DOWN	-2.5372	0.0018	NO	0.8608	0.089
ILMN_1734276	20	PMEPA1	DOWN	-2.622	0.0449	NO	-1.0903	0.1076
ILMN_1740706	8	PMP2	DOWN	-5.0844	0.0003	NO	1.4162	0.0128
ILMN_1659312	17	PMP22	DOWN	-2.2103	0.0035	UP	1.876	0.0117
ILMN_1660732	5	PPP2R2B	DOWN	-3.4042	0.0001	NO	1.103	0.0236
ILMN_1728934	15	PRC1	UP	3.7936	0.0003	NO	-1.0736	0.0625
ILMN_1671928	3	PROS1	DOWN	-4.1612	0.0063	NO	1.3421	0.1568
ILMN_1729142	17	PRR6	UP	2.2515	0.0029	NO	-1.458	0.0853
ILMN_1739496	1	PRRX1	UP	2.3201	0.0016	DOWN	-1.8868	0.04
ILMN_1692938	9	PSAT1	UP	2.8434	0.0002	NO	-1.3325	0.0284
ILMN_1660364	22	PSCD4	DOWN	-2.2603	0.0023	NO	1.0472	0.0032
ILMN_1659285	21	PSMG1	UP	2.4883	0.0011	NO	-0.3061	0.2749
ILMN_1664464	9	PTGDS	DOWN	-2.6131	0.0035	NO	1.1206	0.1035
ILMN_1743130	1	PTGFRN	UP	2.0121	0.0075	NO	1.1273	0.1314
ILMN_1738675	12	PTPN6	DOWN	-2.1164	0.0049	NO	0.9748	0.0277
ILMN_1676616	7	PTPRZ1	DOWN	-2.4892	0.0002	NO	0.6163	0.0354
ILMN_2042771	5	PTTG1	UP	3.1653	0.0159	NO	-0.4497	0.2155
ILMN_2049021	8	PTTG3	UP	2.99	0.0115	NO	-0.2066	0.4206
ILMN_1660691	18	RAB31	DOWN	-3.2435	0.0079	NO	-0.556	0.426
ILMN_2077550	12	RACGAP1	UP	2.3605	0.0001	NO	-0.5399	0.0485
ILMN_1670353	12	RAD51AP1	UP	2.0879	0.0026	NO	-0.4138	0.2045
ILMN_1699856	9	RALGDS	DOWN	-2.4486	0.0093	NO	-0.0355	0.9305
ILMN_1721457	22	RANBP1	UP	2.2617	0.0175	NO	-0.3781	0.3732
ILMN_1800091	3	RARRES1	DOWN	-2.2829	0.0104	NO	-0.5409	0.0129
ILMN_1810844	7	RARRES2	DOWN	-2.6636	0.0021	NO	1.5596	0.0847
ILMN_1701613	11	RARRES3	DOWN	-2.0971	0.005	NO	0.8805	0.0937
ILMN_1709683	20	RASSF2	DOWN	-2.274	0.0088	NO	0.4485	0.0341
ILMN_1690566	10	RASSF4	DOWN	-2.5886	0.0096	NO	0.8922	0.008
ILMN_1714335	8	RDH10	DOWN	-3.0216	0.0019	NO	1.6427	0.0612
ILMN_1751886	14	REC8	DOWN	-2.7478	0.001	NO	-0.5651	0.1627
ILMN_1800642	7	RELN	DOWN	-4.1066	0.0003	UP	1.5824	0.0364
ILMN_1780057	X	RENBP	DOWN	-2.4367	0.0013	NO	1.1338	0.0056
ILMN_1724489	3	RFC4	UP	2.3232	0.0009	NO	-0.5716	0.127
ILMN_1763704	16	RGS11	DOWN	-2.8081	0.0023	NO	1.1678	0.0874
ILMN_1758067	1	RGS4	UP	4.6614	0.0021	NO	-0.6467	0.3323
ILMN_1795183	14	RNASE1	DOWN	-2.0526	0.0343	NO	0.4578	0.1385
ILMN_1780533	14	RNASE6	DOWN	-2.7258	0.0061	NO	1.1091	0.0112
ILMN_1671565	6	RNASET2	DOWN	-3.7022	0.0058	NO	1.3566	0.2023
ILMN_1729294	5	RNF130	DOWN	-2.4822	0.0034	NO	0.4175	0.3441
ILMN_1771051	3	RPL29	UP	2.5601	0.0025	NO	-0.787	0.1722
ILMN_1774823	4	RPL34	UP	2.351	0.0052	NO	-0.9593	0.09
ILMN_1717490	12	RPL6	UP	2.8031	0.0028	NO	-0.5586	0.2302
ILMN_2219131	19	RPS15	UP	2.0159	0.0022	NO	-0.512	0.1895
ILMN_2399893	10	RPS24	UP	2.224	0.0173	NO	-0.5516	0.4519
ILMN_1680591	2	RTKN	DOWN	-2.7616	0.0001	NO	0.0935	0.3277
ILMN_1729801	1	S100A8	DOWN	-2.334	0.0248	NO	0.907	0.0543
ILMN_1750974	1	S100A9	DOWN	-2.1909	0.0055	NO	0.7132	0.0228
ILMN_1753342	X	SAT1	DOWN	-2.7476	0.0309	NO	0.4879	0.1772
ILMN_1813561	7	SCIN	DOWN	-2.8699	0.0237	NO	1.0842	0.0303
ILMN_2406299	3	SEMA3B	DOWN	-3.4823	0.0075	UP	1.6686	0.0185
ILMN_1672589	15	SEMA4B	DOWN	-2.2866	0.0035	NO	1.0148	0.1357
ILMN_1785071	5	SEPP1	DOWN	-3.8325	0.0004	NO	0.7084	0.0576
ILMN_1788874	14	SERPINA3	DOWN	-4.8572	0.0084	UP	1.8206	0.0366
ILMN_1759910	14	SERPINA5	DOWN	-3.4028	0.0041	NO	1.3138	0.0212
ILMN_1670305	11	SERPING1	DOWN	-2.9222	0.0281	NO	0.9414	0.0378
ILMN_1790026	10	SFRP5	DOWN	-2.4212	0.0459	NO	0.8028	0.0605
ILMN_1785330	2	SH3BP4	UP	2.1761	0.002	NO	-0.5167	0.1591
ILMN_1743103	10	SH3PXD2A	DOWN	-2.6958	0.0012	NO	-0.0613	0.0231
ILMN_1807050	15	SHC4	DOWN	-2.2605	0.006	NO	0.2898	0.1399
ILMN_1685540	4	SHRM	DOWN	-2.0569	0.0001	NO	1.3146	0.0033
ILMN_1732923	1	SIPA1L2	DOWN	-3.1647	0.0031	NO	0.9956	0.1657
ILMN_1741165	2	SLC11A1	DOWN	-2.8835	0.0454	NO	1.2134	0.0018
ILMN_2085862	11	SLC15A3	DOWN	-4.9055	0.0014	NO	1.0031	0.1424
ILMN_1653200	14	SLC22A17	DOWN	-2.2556	0.0014	NO	0.8527	0.0791
ILMN_1671337	1	SLC2A5	DOWN	-4.0995	0.0072	NO	1.411	0.0006
ILMN_1749848	6	SLC35F1	DOWN	-3.282	0.0107	NO	0.2316	0.1061
ILMN_2053103	2	SLC40A1	DOWN	-2.3446	0.0033	NO	0.5965	0.0476
ILMN_1771987	19	SLC44A2	DOWN	-2.7149	0.0041	NO	0.3203	0.4753
ILMN_1683859	13	SLC7A1	UP	3.0764	0.0001	NO	-0.6877	0.0273
ILMN_1720373	16	SLC7A5	UP	2.5769	0.0141	NO	-0.434	0.5667
ILMN_1810275	14	SLC7A7	DOWN	-2.3068	0.0195	NO	0.7913	0.0335
ILMN_1761199	11	SLCO2B1	DOWN	-3.6787	0.0066	NO	1.4266	0.0221
ILMN_1676449	4	SLIT2	DOWN	-2.3509	0.037	NO	1.6203	0.0928
ILMN_2330861	3	SMC4	UP	2.2448	0.0005	NO	-0.664	0.0174
ILMN_1701933	4	SNCA	DOWN	-4.7412	0.0002	NO	1.2083	0.0293
ILMN_1749792	10	SORBS1	DOWN	-3.8895	0.0026	NO	1.2368	0.024
ILMN_1716407	4	SORBS2	DOWN	-2.0146	0.0202	NO	0.1002	0.7946
ILMN_1665492	10	SORCS1	DOWN	-2.8578	0.0055	NO	1.2334	0.0179
ILMN_2060115	11	SORL1	DOWN	-3.3646	0.0109	UP	1.5114	0.0149
ILMN_1653750	22	SOX10	DOWN	-3.0823	0.0006	NO	-0.3267	0.0652
ILMN_1789244	16	SOX8	DOWN	-2.037	0.0279	NO	1.029	0.0089
ILMN_1795251	4	SPARCL1	DOWN	-2.9241	0.0213	NO	1.1455	0.0358
ILMN_1784948	1	SPOCD1	UP	2.1381	0.0282	NO	-1.1045	0.1801
ILMN_1746013	5	SPOCK1	UP	2.4972	0.0345	NO	-0.4297	0.3808
ILMN_1651354	4	SPP1	DOWN	-4.4835	0.0323	NO	0.8916	0.4621
ILMN_1714228	2	SPTBN1	DOWN	-2.5592	0.0213	NO	1.0128	0.0277
ILMN_1756501	3	ST6GAL1	DOWN	-2.9063	0.0113	NO	0.6412	0.1128
ILMN_1658706	17	ST6GALNAC2	DOWN	-3.6061	0.0079	NO	1.1642	0.0047
ILMN_1655987	3	STAB1	DOWN	-2.0747	0.007	NO	1.1558	0.0565
ILMN_2341254	13	STARD13	DOWN	-2.7094	0.0032	NO	0.9428	0.1728
ILMN_1691884	5	STC2	UP	4.1762	0	NO	1.47	0.0109
ILMN_2059549	9	SYK	DOWN	-2.6718	0.0021	NO	1.3026	0.0101
ILMN_1712075	15	SYNM	DOWN	-2.455	0.0041	NO	0.6118	0.1751
ILMN_1717934	1	SYT11	DOWN	-2.3215	0.008	NO	0.2225	0.5282
ILMN_2336609	11	SYTL2	DOWN	-2.3472	0.0181	NO	0.4682	0.4007
ILMN_1724407	4	TACC3	UP	2.2176	0.0008	NO	-0.1226	0.4452
ILMN_2282641	7	TBXAS1	DOWN	-3.1891	0.0122	NO	1.0556	0.0057
ILMN_1660661	6	TCP1	UP	2.2171	0.0046	NO	-0.5884	0.2642
ILMN_1662619	2	TFPI	UP	2.8566	0.0008	NO	-0.9575	0.0078
ILMN_1674243	3	TFRC	UP	2.7771	0.012	NO	-1.2879	0.0351
ILMN_1663866	5	TGFBI	UP	2.1558	0.0239	NO	-0.8489	0.3793
ILMN_2384241	3	TGFBR2	DOWN	-2.2321	0.0349	NO	-0.3721	0.3726
ILMN_2298936	5	THOC3	UP	2.1497	0.0077	NO	-0.1931	0.6355
ILMN_1701461	22	TIMP3	DOWN	-2.7097	0.0002	NO	1.4859	0.0239
ILMN_1806037	17	TK1	UP	3.3918	0.0049	NO	-0.668	0.3431
ILMN_1705213	2	TMBIM1	DOWN	-2.251	0.0037	NO	-0.1133	0.6969
ILMN_1736863	7	TMEM140	DOWN	-2.3152	0.023	NO	0.9285	0.05
ILMN_1809947	4	TMEM155	DOWN	-2.7042	0.0489	NO	1.565	0.0638
ILMN_1702973	2	TMEM166	UP	2.0831	0.0215	NO	-1.0295	0.0864
ILMN_1791511	7	TMEM176A	DOWN	-3.2637	0.0002	NO	1.2716	0.0196
ILMN_2085012	7	TMEM176B	DOWN	-2.9379	0.0013	NO	0.9641	0.03
ILMN_1697409	1	TNFRSF14	DOWN	-2.0982	0.0011	NO	0.8943	0.0373
ILMN_1704154	13	TNFRSF19	DOWN	-2.6624	0.0104	NO	-0.5264	0.0218
ILMN_1764788	1	TNFRSF1B	DOWN	-2.3609	0.0259	NO	1.0043	0.0471
ILMN_1683700	17	TNFSF12	DOWN	-2.0536	0.0028	NO	0.5799	0.1969
ILMN_1667893	7	TNS3	DOWN	-3.2269	0.0155	NO	-0.1171	0.8758
ILMN_1686097	17	TOP2A	UP	3.607	0	NO	-0.6437	0.0061
ILMN_1686906	20	TP53INP2	DOWN	-2.7205	0.0033	NO	0.7675	0.2043
ILMN_1716687	15	TPM1	UP	2.9478	0.0071	NO	-0.1121	0.8368
ILMN_1757604	9	TPM2	UP	2.5184	0.0246	NO	-0.2826	0.7174
ILMN_1729234	11	TPP1	DOWN	-2.0673	0.0101	NO	0.7832	0.1296
ILMN_1796949	20	TPX2	UP	2.9281	0.0032	NO	-0.6916	0.2464
ILMN_1701248	6	TREM2	DOWN	-2.0212	0.0165	NO	0.6996	0.0279
ILMN_1763433	14	TRIM9	DOWN	-2.048	0.0041	NO	0.4206	0.071
ILMN_1796589	5	TRIP13	UP	3.13	0.0002	NO	-1.2167	0.0346
ILMN_1669881	7	TSPAN13	DOWN	-2.8511	0.0035	NO	-0.1255	0.6766
ILMN_1803850	10	TSPAN15	DOWN	-2.0909	0.0031	NO	0.8282	0.0197
ILMN_1758497	19	TTYH1	DOWN	-3.7729	0.0024	NO	1.4071	0.0027
ILMN_1665583	6	TUBB	UP	2.2017	0.0076	NO	-0.7026	0.2349
ILMN_1680874	6	TUBB2B	DOWN	-4.9025	0.0045	NO	-0.6671	0.4401
ILMN_1780769	9	TUBB2C	UP	2.5596	0.0037	NO	-0.4855	0.3051
ILMN_1699489	18	TUBB6	UP	2.0999	0.0049	NO	-0.6833	0.2048
ILMN_1695731	17	TUBG1	UP	2.415	0.0003	NO	-1.041	0.0301
ILMN_1781374	1	TUFT1	UP	2.0646	0.0321	NO	0.4403	0.6227
ILMN_1697448	1	TXNIP	DOWN	-3.2359	0.0005	NO	0.8452	0.0288
ILMN_1806040	18	TYMS	UP	2.7583	0.0223	NO	-1.117	0.2984
ILMN_1778977	19	TYROBP	DOWN	-5.1347	0.0006	UP	1.7439	0.0071
ILMN_2301083	20	UBE2C	UP	4.306	0.0001	NO	-1.0745	0.0352
ILMN_1711470	1	UBE2T	UP	2.6922	0.0023	NO	-0.6995	0.0886
ILMN_1768662	1	UCK2	UP	2.1469	0.0044	NO	-0.305	0.4192
ILMN_1729563	4	UGDH	UP	2.0066	0.0125	NO	-0.9854	0.1183
ILMN_1786065	19	UHRF1	UP	3.4922	0.0015	NO	-1.3236	0.0798
ILMN_2190084	2	VAMP8	DOWN	-2.8193	0.0082	NO	0.8699	0.1005
ILMN_1796216	14	VASH1	DOWN	-2.0361	0.0288	NO	0.7296	0.0402
ILMN_1667295	16	VASN	UP	2.6409	0.0048	NO	0.8603	0.2195
ILMN_1669409	X	VSIG4	DOWN	-2.5431	0.0238	NO	0.9022	0.045
ILMN_1660554	1	VWA1	DOWN	-3.8381	0.0044	NO	0.7521	0.1165
ILMN_1752755	12	VWF	DOWN	-4.5261	0.0037	NO	1.4399	0.0154
ILMN_1760027	X	WAS	DOWN	-2.6262	0.0044	NO	1.3566	0.0149
ILMN_1780667	3	WDR51A	UP	2.0931	0.0004	NO	-1.3058	0.0296
ILMN_1661309	8	XKR4	DOWN	-2.8703	0.0374	NO	1.1317	0.0178
ILMN_1754660	10	ZCCHC24	DOWN	-3.1338	0.0032	NO	1.026	0.046
ILMN_1688698	2	ZEB2	DOWN	-2.1686	0.0028	NO	0.5936	0.1048
ILMN_1720829	19	ZFP36	DOWN	-3.7344	0.0201	NO	0.9252	0.0665
ILMN_1654262	3	ZMAT3	DOWN	-2.1293	0.0012	NO	0.65	0.0291
ILMN_2374633	15	ZWILCH	UP	2.0018	0.001	NO	-0.6399	0.1015
ILMN_2362549	10	ZWINT	UP	2.5534	0	NO	-0.3299	0.0005
